# Supplementary material for: Similarities, variations, and evolution of cytochrome P450s in Streptomyces versus Mycobacterium
Source: Sci Rep. 2019 Mar 8;9:3962. doi: 10.1038/s41598-019-40646-y (PMC6408508; doi:10.1038/s41598-019-40646-y)
Supplement: Supplementary file 3 — Dataset 2 [file 41598_2019_40646_MOESM3_ESM.xls]

## Sheet: P450 profiles
	Supplementary Dataset 2: Comparative anaysis of P450 families in forty-eight Streptomyces species.
			Streptomyces species codes
		P450 family	SCO	SMA	SGR	SGB	SCB	SSX	SVL	SCT	SCY	SFA	SBH	SHY	SHO	SVE	SDV	SALB	SALS	STRP	SFI	SCI	SRC	SALU	SALL	SLV	SGU	SVT	STRE	SCW	SLD	SXI	STRM	STRC	SAMB	SPRI	SCZ	SCX	SRW	STRF	SLE	SRN	SPAV	SLC	STRT	SCLF	SGS	STSI	SLS
		CYP1005								1	1						1						1				1	1								1								1
		CYP1013							1														1
		CYP1029										1								1								1				1
		CYP102	1	2			2			1	1			2	2		2		1			1		1	1	1			1	2	1		1	1	1			1	2	1	2		1	2	1	1	4	2	2
		CYP1031											1																	1											1
		CYP1035					1	1		1	1	1	1	1	1				1	1		1		1	1				1			1					1		1	1							1
		CYP1036						1					1
		CYP1037											1															1											1
		CYP1038		1						1	1		1									1						1			1								1							1	1
		CYP1039											1
		CYP1041															1
		CYP1042																														1
		CYP1043							1					1	1								1																1	1
		CYP1046			1							1								1	1																1
		CYP1047			1	1						1				1		1		1	1							2									1										1
		CYP1048					1																										1
		CYP1053																					1
		CYP1054																					1
		CYP1055							1
		CYP1056														1
		CYP1057																		1
		CYP1058															1
		CYP1059																				1
		CYP105	2	7	1	1	2	5	14	11	11	4	2	4	4	2	1	2	4	4	1	5	11	12	11	2		3	20	5	8	4	3	3			1	1	6	2	6		3	9	2	5	2	1	3
		CYP1060												1	1									1	1				1																		1
		CYP1061								1	1
		CYP1062								1	1
		CYP1063																																												1
		CYP1064																						1	1				1					1												1
		CYP1065																																												1
		CYP1066																																												1
		CYP107	3	11	10	6	6	6	13	11	11	4	9	9	9	6	7	5	7	4	7	7	18	15	19	3	5	6	12	7	11	5	11	2	5	6	6	5	9	3	9	5	4	12	5	14	9	2	5
		CYP108																	2															1												1			1
		CYP1113																																														1
		CYP112																																												1
		CYP113											1	1	1		2		1			1		1	1		1		1	1	1				1	2			1		1		1				1	1
		CYP1151																																					1
		CYP116										1								1
		CYP1189																						2	2
		CYP1190																						1	1
		CYP1191																						1	1
		CYP1192																						1	1
		CYP1193																	1
		CYP1194																	1
		CYP1196																											1
		CYP1197																											1
		CYP1198																											1
		CYP1199								1	1													1	1				1										1						1	1	1
		CYP1207																																								1
		CYP1215																																															1
		CYP121														1												1			1								1								1
		CYP1222																																					1
		CYP1223																														1
		CYP122																					1
		CYP123																																1
		CYP1240																						1	1				1		1													1
		CYP1248
		CYP124			1	1		1	1			1	1							1	1		1										1			1	1									1
		CYP1251														1												1
		CYP125		1	1	1	1		1	1	1		1	1	2	1	1				1	1	1	1	1			1	1		1		1			1	1	1	1					1		2	1	1	1
		CYP1274									1
		CYP1278																											1		1
		CYP130																						1	1
		CYP1339		1
		CYP1341																																1				1
		CYP134																															1				1										1
		CYP135																																					1
		CYP136																																												2
		CYP1373				1
		CYP1385																																													1
		CYP1392																																					1
		CYP140																						1	1
		CYP1416																												1											1
		CYP1417																																	1			1
		CYP1418																																							1
		CYP1419																																		1						1					1
		CYP1420																1
		CYP1422																														1
		CYP1423										1								1								1
		CYP1424																																															1
		CYP143											1																	1
		CYP1453		1																																		1
		CYP1457																																				1
		CYP1459																																1
		CYP145					3																															1
		CYP1469																													1
		CYP146																1
		CYP147		4					2	1	1		2	3	2		1					2	1	6	5				4		2		1						1					2	1	1	5
		CYP1509																					1
		CYP151																																												1
		CYP152					1	2																			1	1		1			1			1				1					1			1
		CYP1530																																				2
		CYP154	2	5	3	2	2	3	2			4	3	3	2	1	2	3	2	4	2	1	2	3	3	4	2	3	3	3	1	1	4	1	4	5	3	2	4	1	3		2	1	2	5	4	2
		CYP155	1						1				1										1	1	1	1				2											1
		CYP156	2		1	1	3	2	4	1	1	2	5	1	1		2	1	2	2	1	1	4	1	1	2			1			1			1	1	1		1	1			2			1	2	1	1
		CYP157	3	2	4	4	2	2	4	1	1	4	5	3	3	1	2	3	1	4	3	1	7	2	2	3	3	1	1	3	3	2	2	2	3	2	4	4	2	3	3	2	4	2	3	2	1	2	1
		CYP158	2	2						1	1			2	2	2	2					3				2									1				2			2	1		2		2		2
		CYP159	1		2	2				1	1	1		1	1	1				1	1		1	2	2	1		1	1	1	2				1	1	2	1		1	1	1	1	1	1	1
		CYP1618																																											2
		CYP161								1	1		1										1	2	2				1	1	1										1					2
		CYP162			1				1							1	1																						1
		CYP163			1				1	1	1		1	1	1	1	1						1	2	5		1		1		1								2				1	1		1		1	1
		CYP165		2																														2
		CYP166																																					2		1		1
		CYP1694																															1
		CYP170	1	1										1	1		1	1	1			1				1	1			1					1			1	1	1	1		1		1		1	1	1
		CYP171		1									1																	1
		CYP1722																																											1
		CYP177																																			1
		CYP178		2																							1
		CYP179		1			1										2
		CYP180		1			1		1				1	2	2	1	1					1	1	1	1		1	1	1		1		1					1	1					1	1		1	1	1
		CYP1813											1
		CYP181		1				1
		CYP182		1			2																1															1										1	2
		CYP183		1					3	2	2	1	4				1					3	3				1	1	1	2		1						1			2	2	1		1	10	1	2	1
		CYP184		2						1	1		1			1								1	1			1	1		1		1											1
		CYP186																													1											1
		CYP194																					2
		CYP1995																															1										1
		CYP199																	1																						1
		CYP2027																																													2
		CYP2045																																					1
		CYP206																															1
		CYP208			1	1																											1													1
		CYP2108		1
		CYP211				1																											1
		CYP2189																																												1
		CYP2238																															1
		CYP2266																																							1
		CYP228																															1
		CYP2340		1
		CYP244																																								1				1
		CYP245														1												1														1				1
		CYP246					1
		CYP247										1								1																							1				1
		CYP251																						1	1								1			1						2				1
		CYP253											2
		CYP268											1
		CYP274																																												2
		CYP282					1
		CYP283					1
		CYP285								1	1	1		1	1					1								1				1										1				1
		CYP298		1
			18	53	28	22	31	24	51	41	42	29	50	38	37	23	32	18	25	29	19	31	63	64	69	20	18	30	59	33	40	20	37	16	19	23	24	26	47	16	36	20	25	35	25	65	46	20	24
			* Please see Table S1 for name of the species
[truncated: 2 more columns]

## Sheet: Heat-map data
	SCO	SMA	SGR	SGB	SCB	SSX	SVL	SCT	SCY	SFA	SBH	SHY	SHO	SVE	SDV	SALB	SALS	STRP	SFI	SCI	SRC	SALU	SALL	SLV	SGU	SVT	STRE	SCW	SLD	SXI	STRM	STRC	SAMB	SPRI	SCZ	SCX	SRW	STRF	SLE	SRN	SPAV	SLC	STRT	SCLF	SGS	STSI	SLS	SNR
P450 family
CYP1005	3	3	3	3	3	3	3	-3	-3	3	3	3	3	3	-3	3	3	3	3	3	-3	3	3	3	-3	-3	3	3	3	3	3	3	3	-3	3	3	3	3	3	3	3	-3	3	3	3	3	3	3
CYP1013	3	3	3	3	3	3	-3	3	3	3	3	3	3	3	3	3	3	3	3	3	-3	3	3	3	3	3	3	3	3	3	3	3	3	3	3	3	3	3	3	3	3	3	3	3	3	3	3	3
CYP1029	3	3	3	3	3	3	3	3	3	-3	3	3	3	3	3	3	3	-3	3	3	3	3	3	3	3	-3	3	3	3	-3	3	3	3	3	3	3	3	3	3	3	3	3	3	3	3	3	3	3
CYP102	-3	-3	3	3	-3	3	3	-3	-3	3	3	-3	-3	3	-3	3	-3	3	3	-3	3	-3	-3	-3	3	3	-3	-3	-3	3	-3	-3	-3	3	3	-3	-3	-3	-3	3	-3	-3	-3	-3	-3	-3	-3	-3
CYP1031	3	3	3	3	3	3	3	3	3	3	-3	3	3	3	3	3	3	3	3	3	3	3	3	3	3	3	3	-3	3	3	3	3	3	3	3	3	3	3	-3	3	3	3	3	3	3	3	3	3
CYP1035	3	3	3	3	-3	-3	3	-3	-3	-3	-3	-3	-3	3	3	3	-3	-3	3	-3	3	-3	-3	3	3	3	-3	3	3	-3	3	3	3	3	-3	3	-3	-3	3	3	3	3	3	3	-3	3	3	-3
CYP1036	3	3	3	3	3	-3	3	3	3	3	-3	3	3	3	3	3	3	3	3	3	3	3	3	3	3	3	3	3	3	3	3	3	3	3	3	3	3	3	3	3	3	3	3	3	3	3	3	3
CYP1037	3	3	3	3	3	3	3	3	3	3	-3	3	3	3	3	3	3	3	3	3	3	3	3	3	3	-3	3	3	3	3	3	3	3	3	3	3	-3	3	3	3	3	3	3	3	3	3	3	3
CYP1038	3	-3	3	3	3	3	3	-3	-3	3	-3	3	3	3	3	3	3	3	3	-3	3	3	3	3	3	-3	3	3	-3	3	3	3	3	3	3	3	-3	3	3	3	3	3	3	-3	-3	3	3	3
CYP1039	3	3	3	3	3	3	3	3	3	3	-3	3	3	3	3	3	3	3	3	3	3	3	3	3	3	3	3	3	3	3	3	3	3	3	3	3	3	3	3	3	3	3	3	3	3	3	3	3
CYP1041	3	3	3	3	3	3	3	3	3	3	3	3	3	3	-3	3	3	3	3	3	3	3	3	3	3	3	3	3	3	3	3	3	3	3	3	3	3	3	3	3	3	3	3	3	3	3	3	3
CYP1042	3	3	3	3	3	3	3	3	3	3	3	3	3	3	3	3	3	3	3	3	3	3	3	3	3	3	3	3	3	-3	3	3	3	3	3	3	3	3	3	3	3	3	3	3	3	3	3	3
CYP1043	3	3	3	3	3	3	-3	3	3	3	3	-3	-3	3	3	3	3	3	3	3	-3	3	3	3	3	3	3	3	3	3	3	3	3	3	3	3	-3	-3	3	3	3	3	3	3	3	3	3	3
CYP1046	3	3	-3	3	3	3	3	3	3	-3	3	3	3	3	3	3	3	-3	-3	3	3	3	3	3	3	3	3	3	3	3	3	3	3	3	-3	3	3	3	3	3	3	3	3	3	3	3	3	3
CYP1047	3	3	-3	-3	3	3	3	3	3	-3	3	3	3	-3	3	-3	3	-3	-3	3	3	3	3	3	3	-3	3	3	3	3	3	3	3	3	-3	3	3	3	3	3	3	3	3	3	-3	3	3	3
CYP1048	3	3	3	3	-3	3	3	3	3	3	3	3	3	3	3	3	3	3	3	3	3	3	3	3	3	3	3	3	3	3	-3	3	3	3	3	3	3	3	3	3	3	3	3	3	3	3	3	3
CYP1053	3	3	3	3	3	3	3	3	3	3	3	3	3	3	3	3	3	3	3	3	-3	3	3	3	3	3	3	3	3	3	3	3	3	3	3	3	3	3	3	3	3	3	3	3	3	3	3	3
CYP1054	3	3	3	3	3	3	3	3	3	3	3	3	3	3	3	3	3	3	3	3	-3	3	3	3	3	3	3	3	3	3	3	3	3	3	3	3	3	3	3	3	3	3	3	3	3	3	3	3
CYP1055	3	3	3	3	3	3	-3	3	3	3	3	3	3	3	3	3	3	3	3	3	3	3	3	3	3	3	3	3	3	3	3	3	3	3	3	3	3	3	3	3	3	3	3	3	3	3	3	3
CYP1056	3	3	3	3	3	3	3	3	3	3	3	3	3	-3	3	3	3	3	3	3	3	3	3	3	3	3	3	3	3	3	3	3	3	3	3	3	3	3	3	3	3	3	3	3	3	3	3	3
CYP1057	3	3	3	3	3	3	3	3	3	3	3	3	3	3	3	3	3	-3	3	3	3	3	3	3	3	3	3	3	3	3	3	3	3	3	3	3	3	3	3	3	3	3	3	3	3	3	3	3
CYP1058	3	3	3	3	3	3	3	3	3	3	3	3	3	3	-3	3	3	3	3	3	3	3	3	3	3	3	3	3	3	3	3	3	3	3	3	3	3	3	3	3	3	3	3	3	3	3	3	3
CYP1059	3	3	3	3	3	3	3	3	3	3	3	3	3	3	3	3	3	3	3	-3	3	3	3	3	3	3	3	3	3	3	3	3	3	3	3	3	3	3	3	3	3	3	3	3	3	3	3	3
CYP105	-3	-3	-3	-3	-3	-3	-3	-3	-3	-3	-3	-3	-3	-3	-3	-3	-3	-3	-3	-3	-3	-3	-3	-3	3	-3	-3	-3	-3	-3	-3	-3	3	3	-3	-3	-3	-3	-3	3	-3	-3	-3	-3	-3	-3	-3	-3
CYP1060	3	3	3	3	3	3	3	3	3	3	3	-3	-3	3	3	3	3	3	3	3	3	-3	-3	3	3	3	-3	3	3	3	3	3	3	3	3	3	3	3	3	3	3	3	3	3	-3	3	3	-3
CYP1061	3	3	3	3	3	3	3	-3	-3	3	3	3	3	3	3	3	3	3	3	3	3	3	3	3	3	3	3	3	3	3	3	3	3	3	3	3	3	3	3	3	3	3	3	3	3	3	3	3
CYP1062	3	3	3	3	3	3	3	-3	-3	3	3	3	3	3	3	3	3	3	3	3	3	3	3	3	3	3	3	3	3	3	3	3	3	3	3	3	3	3	3	3	3	3	3	3	3	3	3	3
CYP1063	3	3	3	3	3	3	3	3	3	3	3	3	3	3	3	3	3	3	3	3	3	3	3	3	3	3	3	3	3	3	3	3	3	3	3	3	3	3	3	3	3	3	3	-3	3	3	3	3
CYP1064	3	3	3	3	3	3	3	3	3	3	3	3	3	3	3	3	3	3	3	3	3	-3	-3	3	3	3	-3	3	3	3	3	-3	3	3	3	3	3	3	3	3	3	3	3	-3	3	3	3	-3
CYP1065	3	3	3	3	3	3	3	3	3	3	3	3	3	3	3	3	3	3	3	3	3	3	3	3	3	3	3	3	3	3	3	3	3	3	3	3	3	3	3	3	3	3	3	-3	3	3	3	3
CYP1066	3	3	3	3	3	3	3	3	3	3	3	3	3	3	3	3	3	3	3	3	3	3	3	3	3	3	3	3	3	3	3	3	3	3	3	3	3	3	3	3	3	3	3	-3	3	3	3	3
CYP107	-3	-3	-3	-3	-3	-3	-3	-3	-3	-3	-3	-3	-3	-3	-3	-3	-3	-3	-3	-3	-3	-3	-3	-3	-3	-3	-3	-3	-3	-3	-3	-3	-3	-3	-3	-3	-3	-3	-3	-3	-3	-3	-3	-3	-3	-3	-3	-3
CYP108	3	3	3	3	3	3	3	3	3	3	3	3	3	3	3	3	-3	3	3	3	3	3	3	3	3	3	3	3	3	3	3	-3	3	3	3	3	3	3	3	3	3	3	3	-3	3	3	-3	3
CYP1113	3	3	3	3	3	3	3	3	3	3	3	3	3	3	3	3	3	3	3	3	3	3	3	3	3	3	3	3	3	3	3	3	3	3	3	3	3	3	3	3	3	3	3	3	3	-3	3	3
CYP112	3	3	3	3	3	3	3	3	3	3	3	3	3	3	3	3	3	3	3	3	3	3	3	3	3	3	3	3	3	3	3	3	3	3	3	3	3	3	3	3	3	3	3	-3	3	3	3	3
CYP113	3	3	3	3	3	3	3	3	3	3	-3	-3	-3	3	-3	3	-3	3	3	-3	3	-3	-3	3	-3	3	-3	-3	-3	3	3	3	-3	-3	3	3	-3	3	-3	3	-3	3	3	3	-3	-3	3	-3
CYP1151	3	3	3	3	3	3	3	3	3	3	3	3	3	3	3	3	3	3	3	3	3	3	3	3	3	3	3	3	3	3	3	3	3	3	3	3	-3	3	3	3	3	3	3	3	3	3	3	3
CYP116	3	3	3	3	3	3	3	3	3	-3	3	3	3	3	3	3	3	-3	3	3	3	3	3	3	3	3	3	3	3	3	3	3	3	3	3	3	3	3	3	3	3	3	3	3	3	3	3	3
CYP1189	3	3	3	3	3	3	3	3	3	3	3	3	3	3	3	3	3	3	3	3	3	-3	-3	3	3	3	3	3	3	3	3	3	3	3	3	3	3	3	3	3	3	3	3	3	3	3	3	3
CYP1190	3	3	3	3	3	3	3	3	3	3	3	3	3	3	3	3	3	3	3	3	3	-3	-3	3	3	3	3	3	3	3	3	3	3	3	3	3	3	3	3	3	3	3	3	3	3	3	3	3
CYP1191	3	3	3	3	3	3	3	3	3	3	3	3	3	3	3	3	3	3	3	3	3	-3	-3	3	3	3	3	3	3	3	3	3	3	3	3	3	3	3	3	3	3	3	3	3	3	3	3	3
CYP1192	3	3	3	3	3	3	3	3	3	3	3	3	3	3	3	3	3	3	3	3	3	-3	-3	3	3	3	3	3	3	3	3	3	3	3	3	3	3	3	3	3	3	3	3	3	3	3	3	3
CYP1193	3	3	3	3	3	3	3	3	3	3	3	3	3	3	3	3	-3	3	3	3	3	3	3	3	3	3	3	3	3	3	3	3	3	3	3	3	3	3	3	3	3	3	3	3	3	3	3	3
CYP1194	3	3	3	3	3	3	3	3	3	3	3	3	3	3	3	3	-3	3	3	3	3	3	3	3	3	3	3	3	3	3	3	3	3	3	3	3	3	3	3	3	3	3	3	3	3	3	3	3
CYP1196	3	3	3	3	3	3	3	3	3	3	3	3	3	3	3	3	3	3	3	3	3	3	3	3	3	3	-3	3	3	3	3	3	3	3	3	3	3	3	3	3	3	3	3	3	3	3	3	3
CYP1197	3	3	3	3	3	3	3	3	3	3	3	3	3	3	3	3	3	3	3	3	3	3	3	3	3	3	-3	3	3	3	3	3	3	3	3	3	3	3	3	3	3	3	3	3	3	3	3	-3
CYP1198	3	3	3	3	3	3	3	3	3	3	3	3	3	3	3	3	3	3	3	3	3	3	3	3	3	3	-3	3	3	3	3	3	3	3	3	3	3	3	3	3	3	3	3	3	3	3	3	-3
CYP1199	3	3	3	3	3	3	3	-3	-3	3	3	3	3	3	3	3	3	3	3	3	3	-3	-3	3	3	3	-3	3	3	3	3	3	3	3	3	3	-3	3	3	3	3	3	-3	-3	-3	3	3	-3
CYP1207	3	3	3	3	3	3	3	3	3	3	3	3	3	3	3	3	3	3	3	3	3	3	3	3	3	3	3	3	3	3	3	3	3	3	3	3	3	3	3	-3	3	3	3	3	3	3	3	3
CYP1215	3	3	3	3	3	3	3	3	3	3	3	3	3	3	3	3	3	3	3	3	3	3	3	3	3	3	3	3	3	3	3	3	3	3	3	3	3	3	3	3	3	3	3	3	3	3	-3	3
CYP121	3	3	3	3	3	3	3	3	3	3	3	3	3	-3	3	3	3	3	3	3	3	3	3	3	3	-3	3	3	-3	3	3	3	3	3	3	3	-3	3	3	3	3	3	3	3	-3	3	3	3
CYP1222	3	3	3	3	3	3	3	3	3	3	3	3	3	3	3	3	3	3	3	3	3	3	3	3	3	3	3	3	3	3	3	3	3	3	3	3	-3	3	3	3	3	3	3	3	3	3	3	3
CYP1223	3	3	3	3	3	3	3	3	3	3	3	3	3	3	3	3	3	3	3	3	3	3	3	3	3	3	3	3	3	-3	3	3	3	3	3	3	3	3	3	3	3	3	3	3	3	3	3	3
CYP122	3	3	3	3	3	3	3	3	3	3	3	3	3	3	3	3	3	3	3	3	-3	3	3	3	3	3	3	3	3	3	3	3	3	3	3	3	3	3	3	3	3	3	3	3	3	3	3	3
CYP123	3	3	3	3	3	3	3	3	3	3	3	3	3	3	3	3	3	3	3	3	3	3	3	3	3	3	3	3	3	3	3	-3	3	3	3	3	3	3	3	3	3	3	3	3	3	3	3	3
CYP1240	3	3	3	3	3	3	3	3	3	3	3	3	3	3	3	3	3	3	3	3	3	-3	-3	3	3	3	-3	3	-3	3	3	3	3	3	3	3	3	3	3	3	3	-3	3	3	3	3	3	-3
CYP1248	3	3	3	3	3	3	3	3	3	3	3	3	3	3	3	3	3	3	3	3	3	3	3	3	3	3	3	3	3	3	3	3	3	3	3	3	3	3	3	3	3	3	3	3	3	3	3	-3
CYP124	3	3	-3	-3	3	-3	-3	3	3	-3	-3	3	3	3	3	3	3	-3	-3	3	-3	3	3	3	3	3	3	3	3	3	-3	3	3	-3	-3	3	3	3	3	3	3	3	3	-3	3	3	3	3
CYP1251	3	3	3	3	3	3	3	3	3	3	3	3	3	-3	3	3	3	3	3	3	3	3	3	3	3	-3	3	3	3	3	3	3	3	3	3	3	3	3	3	3	3	3	3	3	3	3	3	3
CYP125	3	-3	-3	-3	-3	3	-3	-3	-3	3	-3	-3	-3	-3	-3	3	3	3	-3	-3	-3	-3	-3	3	3	-3	-3	3	-3	3	-3	3	3	-3	-3	-3	-3	3	3	3	3	-3	3	-3	-3	-3	-3	-3
CYP1274	3	3	3	3	3	3	3	3	-3	3	3	3	3	3	3	3	3	3	3	3	3	3	3	3	3	3	3	3	3	3	3	3	3	3	3	3	3	3	3	3	3	3	3	3	3	3	3	3
CYP1278	3	3	3	3	3	3	3	3	3	3	3	3	3	3	3	3	3	3	3	3	3	3	3	3	3	3	-3	3	-3	3	3	3	3	3	3	3	3	3	3	3	3	3	3	3	3	3	3	-3
CYP130	3	3	3	3	3	3	3	3	3	3	3	3	3	3	3	3	3	3	3	3	3	-3	-3	3	3	3	3	3	3	3	3	3	3	3	3	3	3	3	3	3	3	3	3	3	3	3	3	3
CYP1339	3	-3	3	3	3	3	3	3	3	3	3	3	3	3	3	3	3	3	3	3	3	3	3	3	3	3	3	3	3	3	3	3	3	3	3	3	3	3	3	3	3	3	3	3	3	3	3	3
CYP1341	3	3	3	3	3	3	3	3	3	3	3	3	3	3	3	3	3	3	3	3	3	3	3	3	3	3	3	3	3	3	3	-3	3	3	3	-3	3	3	3	3	3	3	3	3	3	3	3	3
CYP134	3	3	3	3	3	3	3	3	3	3	3	3	3	3	3	3	3	3	3	3	3	3	3	3	3	3	3	3	3	3	-3	3	3	3	-3	3	3	3	3	3	3	3	3	3	-3	3	3	3
CYP135	3	3	3	3	3	3	3	3	3	3	3	3	3	3	3	3	3	3	3	3	3	3	3	3	3	3	3	3	3	3	3	3	3	3	3	3	-3	3	3	3	3	3	3	3	3	3	3	-3
CYP136	3	3	3	3	3	3	3	3	3	3	3	3	3	3	3	3	3	3	3	3	3	3	3	3	3	3	3	3	3	3	3	3	3	3	3	3	3	3	3	3	3	3	3	-3	3	3	3	3
CYP1373	3	3	3	-3	3	3	3	3	3	3	3	3	3	3	3	3	3	3	3	3	3	3	3	3	3	3	3	3	3	3	3	3	3	3	3	3	3	3	3	3	3	3	3	3	3	3	3	3
CYP1385	3	3	3	3	3	3	3	3	3	3	3	3	3	3	3	3	3	3	3	3	3	3	3	3	3	3	3	3	3	3	3	3	3	3	3	3	3	3	3	3	3	3	3	3	-3	3	3	3
CYP1392	3	3	3	3	3	3	3	3	3	3	3	3	3	3	3	3	3	3	3	3	3	3	3	3	3	3	3	3	3	3	3	3	3	3	3	3	-3	3	3	3	3	3	3	3	3	3	3	3
CYP140	3	3	3	3	3	3	3	3	3	3	3	3	3	3	3	3	3	3	3	3	3	-3	-3	3	3	3	3	3	3	3	3	3	3	3	3	3	3	3	3	3	3	3	3	3	3	3	3	3
CYP1416	3	3	3	3	3	3	3	3	3	3	3	3	3	3	3	3	3	3	3	3	3	3	3	3	3	3	3	-3	3	3	3	3	3	3	3	3	3	3	-3	3	3	3	3	3	3	3	3	3
CYP1417	3	3	3	3	3	3	3	3	3	3	3	3	3	3	3	3	3	3	3	3	3	3	3	3	3	3	3	3	3	3	3	3	-3	3	3	-3	3	3	3	3	3	3	3	3	3	3	3	3
CYP1418	3	3	3	3	3	3	3	3	3	3	3	3	3	3	3	3	3	3	3	3	3	3	3	3	3	3	3	3	3	3	3	3	3	3	3	3	3	3	-3	3	3	3	3	3	3	3	3	3
CYP1419	3	3	3	3	3	3	3	3	3	3	3	3	3	3	3	3	3	3	3	3	3	3	3	3	3	3	3	3	3	3	3	3	3	-3	3	3	3	3	3	-3	3	3	3	3	-3	3	3	3
CYP1420	3	3	3	3	3	3	3	3	3	3	3	3	3	3	3	-3	3	3	3	3	3	3	3	3	3	3	3	3	3	3	3	3	3	3	3	3	3	3	3	3	3	3	3	3	3	3	3	-3
CYP1422	3	3	3	3	3	3	3	3	3	3	3	3	3	3	3	3	3	3	3	3	3	3	3	3	3	3	3	3	3	-3	3	3	3	3	3	3	3	3	3	3	3	3	3	3	3	3	3	3
CYP1423	3	3	3	3	3	3	3	3	3	-3	3	3	3	3	3	3	3	-3	3	3	3	3	3	3	3	-3	3	3	3	3	3	3	3	3	3	3	3	3	3	3	3	3	3	3	3	3	3	3
CYP1424	3	3	3	3	3	3	3	3	3	3	3	3	3	3	3	3	3	3	3	3	3	3	3	3	3	3	3	3	3	3	3	3	3	3	3	3	3	3	3	3	3	3	3	3	3	3	-3	3
CYP143	3	3	3	3	3	3	3	3	3	3	-3	3	3	3	3	3	3	3	3	3	3	3	3	3	3	3	3	-3	3	3	3	3	3	3	3	3	3	3	3	3	3	3	3	3	3	3	3	3
CYP1453	3	-3	3	3	3	3	3	3	3	3	3	3	3	3	3	3	3	3	3	3	3	3	3	3	3	3	3	3	3	3	3	3	3	3	3	-3	3	3	3	3	3	3	3	3	3	3	3	3
CYP1457	3	3	3	3	3	3	3	3	3	3	3	3	3	3	3	3	3	3	3	3	3	3	3	3	3	3	3	3	3	3	3	3	3	3	3	-3	3	3	3	3	3	3	3	3	3	3	3	3
CYP1459	3	3	3	3	3	3	3	3	3	3	3	3	3	3	3	3	3	3	3	3	3	3	3	3	3	3	3	3	3	3	3	-3	3	3	3	3	3	3	3	3	3	3	3	3	3	3	3	3
CYP145	3	3	3	3	-3	3	3	3	3	3	3	3	3	3	3	3	3	3	3	3	3	3	3	3	3	3	3	3	3	3	3	3	3	3	3	-3	3	3	3	3	3	3	3	3	3	3	3	3
CYP1469	3	3	3	3	3	3	3	3	3	3	3	3	3	3	3	3	3	3	3	3	3	3	3	3	3	3	3	3	-3	3	3	3	3	3	3	3	3	3	3	3	3	3	3	3	3	3	3	3
CYP146	3	3	3	3	3	3	3	3	3	3	3	3	3	3	3	-3	3	3	3	3	3	3	3	3	3	3	3	3	3	3	3	3	3	3	3	3	3	3	3	3	3	3	3	3	3	3	3	3
CYP147	3	-3	3	3	3	3	-3	-3	-3	3	-3	-3	-3	3	-3	3	3	3	3	-3	-3	-3	-3	3	3	3	-3	3	-3	3	-3	3	3	3	3	3	-3	3	3	3	3	-3	-3	-3	-3	3	3	-3
CYP1509	3	3	3	3	3	3	3	3	3	3	3	3	3	3	3	3	3	3	3	3	-3	3	3	3	3	3	3	3	3	3	3	3	3	3	3	3	3	3	3	3	3	3	3	3	3	3	3	3
CYP151	3	3	3	3	3	3	3	3	3	3	3	3	3	3	3	3	3	3	3	3	3	3	3	3	3	3	3	3	3	3	3	3	3	3	3	3	3	3	3	3	3	3	3	-3	3	3	3	3
CYP152	3	3	3	3	-3	-3	3	3	3	3	3	3	3	3	3	3	3	3	3	3	3	3	3	3	-3	-3	3	-3	3	3	-3	3	3	-3	3	3	3	-3	3	3	3	3	-3	3	3	-3	3	3
CYP1530	3	3	3	3	3	3	3	3	3	3	3	3	3	3	3	3	3	3	3	3	3	3	3	3	3	3	3	3	3	3	3	3	3	3	3	-3	3	3	3	3	3	3	3	3	3	3	3	3
CYP154	-3	-3	-3	-3	-3	-3	-3	3	3	-3	-3	-3	-3	-3	-3	-3	-3	-3	-3	-3	-3	-3	-3	-3	-3	-3	-3	-3	-3	-3	-3	-3	-3	-3	-3	-3	-3	-3	-3	3	-3	-3	-3	-3	-3	-3	3	-3
CYP155	-3	3	3	3	3	3	-3	3	3	3	-3	3	3	3	3	3	3	3	3	3	-3	-3	-3	-3	3	3	3	-3	3	3	3	3	3	3	3	3	3	3	-3	3	3	3	3	3	3	3	3	3
CYP156	-3	3	-3	-3	-3	-3	-3	-3	-3	-3	-3	-3	-3	3	-3	-3	-3	-3	-3	-3	-3	-3	-3	-3	3	3	-3	3	3	-3	3	3	-3	-3	-3	3	-3	-3	3	3	-3	3	3	-3	-3	-3	-3	-3
CYP157	-3	-3	-3	-3	-3	-3	-3	-3	-3	-3	-3	-3	-3	-3	-3	-3	-3	-3	-3	-3	-3	-3	-3	-3	-3	-3	-3	-3	-3	-3	-3	-3	-3	-3	-3	-3	-3	-3	-3	-3	-3	-3	-3	-3	-3	-3	-3	-3
CYP158	-3	-3	3	3	3	3	3	-3	-3	3	3	-3	-3	-3	-3	3	3	3	3	-3	3	3	3	-3	3	3	3	3	3	3	3	3	-3	3	3	3	-3	3	3	-3	-3	3	-3	3	-3	3	-3	3
CYP159	-3	3	-3	-3	3	3	3	-3	-3	-3	3	-3	-3	-3	3	3	3	-3	-3	3	-3	-3	-3	-3	3	-3	-3	-3	-3	3	3	3	-3	-3	-3	-3	3	-3	-3	-3	-3	-3	-3	-3	3	3	3	-3
CYP1618	3	3	3	3	3	3	3	3	3	3	3	3	3	3	3	3	3	3	3	3	3	3	3	3	3	3	3	3	3	3	3	3	3	3	3	3	3	3	3	3	3	3	-3	3	3	3	3	3
CYP161	3	3	3	3	3	3	3	-3	-3	3	-3	3	3	3	3	3	3	3	3	3	-3	-3	-3	3	3	3	-3	-3	-3	3	3	3	3	3	3	3	3	3	-3	3	3	3	3	-3	3	3	3	-3
CYP162	3	3	-3	3	3	3	-3	3	3	3	3	3	3	-3	-3	3	3	3	3	3	3	3	3	3	3	3	3	3	3	3	3	3	3	3	3	3	-3	3	3	3	3	3	3	3	3	3	3	3
CYP163	3	3	-3	3	3	3	-3	-3	-3	3	-3	-3	-3	-3	-3	3	3	3	3	3	-3	-3	-3	3	-3	3	-3	3	-3	3	3	3	3	3	3	3	-3	3	3	3	-3	-3	3	-3	3	-3	-3	-3
CYP165	3	-3	3	3	3	3	3	3	3	3	3	3	3	3	3	3	3	3	3	3	3	3	3	3	3	3	3	3	3	3	3	-3	3	3	3	3	3	3	3	3	3	3	3	3	3	3	3	3
CYP166	3	3	3	3	3	3	3	3	3	3	3	3	3	3	3	3	3	3	3	3	3	3	3	3	3	3	3	3	3	3	3	3	3	3	3	3	-3	3	-3	3	-3	3	3	3	3	3	3	3
CYP1694	3	3	3	3	3	3	3	3	3	3	3	3	3	3	3	3	3	3	3	3	3	3	3	3	3	3	3	3	3	3	-3	3	3	3	3	3	3	3	3	3	3	3	3	3	3	3	3	3
CYP170	-3	-3	3	3	3	3	3	3	3	3	3	-3	-3	3	-3	-3	-3	3	3	-3	3	3	3	-3	-3	3	3	-3	3	3	3	3	-3	3	3	-3	-3	-3	-3	3	-3	3	-3	3	-3	-3	-3	3
CYP171	3	-3	3	3	3	3	3	3	3	3	-3	3	3	3	3	3	3	3	3	3	3	3	3	3	3	3	3	-3	3	3	3	3	3	3	3	3	3	3	3	3	3	3	3	3	3	3	3	3
CYP1722	3	3	3	3	3	3	3	3	3	3	3	3	3	3	3	3	3	3	3	3	3	3	3	3	3	3	3	3	3	3	3	3	3	3	3	3	3	3	3	3	3	3	-3	3	3	3	3	3
CYP177	3	3	3	3	3	3	3	3	3	3	3	3	3	3	3	3	3	3	3	3	3	3	3	3	3	3	3	3	3	3	3	3	3	3	-3	3	3	3	3	3	3	3	3	3	3	3	3	3
CYP178	3	-3	3	3	3	3	3	3	3	3	3	3	3	3	3	3	3	3	3	3	3	3	3	3	-3	3	3	3	3	3	3	3	3	3	3	3	3	3	3	3	3	3	3	3	3	3	3	3
CYP179	3	-3	3	3	-3	3	3	3	3	3	3	3	3	3	-3	3	3	3	3	3	3	3	3	3	3	3	3	3	3	3	3	3	3	3	3	3	3	3	3	3	3	3	3	3	3	3	3	3
CYP180	3	-3	3	3	-3	3	-3	3	3	3	-3	-3	-3	-3	-3	3	3	3	3	-3	-3	-3	-3	3	-3	-3	-3	3	-3	3	-3	3	3	3	3	-3	-3	3	3	3	3	-3	-3	3	-3	-3	-3	-3
CYP1813	3	3	3	3	3	3	3	3	3	3	-3	3	3	3	3	3	3	3	3	3	3	3	3	3	3	3	3	3	3	3	3	3	3	3	3	3	3	3	3	3	3	3	3	3	3	3	3	3
CYP181	3	-3	3	3	3	-3	3	3	3	3	3	3	3	3	3	3	3	3	3	3	3	3	3	3	3	3	3	3	3	3	3	3	3	3	3	3	3	3	3	3	3	3	3	3	3	3	3	3
CYP182	3	-3	3	3	-3	3	3	3	3	3	3	3	3	3	3	3	3	3	3	3	-3	3	3	3	3	3	3	3	3	3	3	3	3	3	3	-3	3	3	3	3	3	3	3	3	3	-3	-3	3
CYP183	3	-3	3	3	3	3	-3	-3	-3	-3	-3	3	3	3	-3	3	3	3	3	-3	-3	3	3	3	-3	-3	-3	-3	3	-3	3	3	3	3	3	-3	3	3	-3	-3	-3	3	-3	-3	-3	-3	-3	-3
CYP184	3	-3	3	3	3	3	3	-3	-3	3	-3	3	3	-3	3	3	3	3	3	3	3	-3	-3	3	3	-3	-3	3	-3	3	-3	3	3	3	3	3	3	3	3	3	3	-3	3	3	3	3	3	-3
CYP186	3	3	3	3	3	3	3	3	3	3	3	3	3	3	3	3	3	3	3	3	3	3	3	3	3	3	3	3	-3	3	3	3	3	3	3	3	3	3	3	-3	3	3	3	3	3	3	3	3
CYP194	3	3	3	3	3	3	3	3	3	3	3	3	3	3	3	3	3	3	3	3	-3	3	3	3	3	3	3	3	3	3	3	3	3	3	3	3	3	3	3	3	3	3	3	3	3	3	3	3
CYP1995	3	3	3	3	3	3	3	3	3	3	3	3	3	3	3	3	3	3	3	3	3	3	3	3	3	3	3	3	3	3	-3	3	3	3	3	3	3	3	3	3	-3	3	3	3	3	3	3	3
CYP199	3	3	3	3	3	3	3	3	3	3	3	3	3	3	3	3	-3	3	3	3	3	3	3	3	3	3	3	3	3	3	3	3	3	3	3	3	3	3	-3	3	3	3	3	3	3	3	3	3
CYP2027	3	3	3	3	3	3	3	3	3	3	3	3	3	3	3	3	3	3	3	3	3	3	3	3	3	3	3	3	3	3	3	3	3	3	3	3	3	3	3	3	3	3	3	3	-3	3	3	3
CYP2045	3	3	3	3	3	3	3	3	3	3	3	3	3	3	3	3	3	3	3	3	3	3	3	3	3	3	3	3	3	3	3	3	3	3	3	3	-3	3	3	3	3	3	3	3	3	3	3	3
CYP206	3	3	3	3	3	3	3	3	3	3	3	3	3	3	3	3	3	3	3	3	3	3	3	3	3	3	3	3	3	3	-3	3	3	3	3	3	3	3	3	3	3	3	3	3	3	3	3	3
CYP208	3	3	-3	-3	3	3	3	3	3	3	3	3	3	3	3	3	3	3	3	3	3	3	3	3	3	3	3	3	3	3	-3	3	3	3	3	3	3	3	3	3	3	3	3	-3	3	3	3	3
CYP2108	3	-3	3	3	3	3	3	3	3	3	3	3	3	3	3	3	3	3	3	3	3	3	3	3	3	3	3	3	3	3	3	3	3	3	3	3	3	3	3	3	3	3	3	3	3	3	3	3
CYP211	3	3	3	-3	3	3	3	3	3	3	3	3	3	3	3	3	3	3	3	3	3	3	3	3	3	3	3	3	3	3	-3	3	3	3	3	3	3	3	3	3	3	3	3	3	3	3	3	3
CYP2189	3	3	3	3	3	3	3	3	3	3	3	3	3	3	3	3	3	3	3	3	3	3	3	3	3	3	3	3	3	3	3	3	3	3	3	3	3	3	3	3	3	3	3	-3	3	3	3	3
CYP2238	3	3	3	3	3	3	3	3	3	3	3	3	3	3	3	3	3	3	3	3	3	3	3	3	3	3	3	3	3	3	-3	3	3	3	3	3	3	3	3	3	3	3	3	3	3	3	3	3
CYP2266	3	3	3	3	3	3	3	3	3	3	3	3	3	3	3	3	3	3	3	3	3	3	3	3	3	3	3	3	3	3	3	3	3	3	3	3	3	3	-3	3	3	3	3	3	3	3	3	3
CYP228	3	3	3	3	3	3	3	3	3	3	3	3	3	3	3	3	3	3	3	3	3	3	3	3	3	3	3	3	3	3	-3	3	3	3	3	3	3	3	3	3	3	3	3	3	3	3	3	3
CYP2340	3	-3	3	3	3	3	3	3	3	3	3	3	3	3	3	3	3	3	3	3	3	3	3	3	3	3	3	3	3	3	3	3	3	3	3	3	3	3	3	3	3	3	3	3	3	3	3	3
CYP244	3	3	3	3	3	3	3	3	3	3	3	3	3	3	3	3	3	3	3	3	3	3	3	3	3	3	3	3	3	3	3	3	3	3	3	3	3	3	3	-3	3	3	3	-3	3	3	3	3
CYP245	3	3	3	3	3	3	3	3	3	3	3	3	3	-3	3	3	3	3	3	3	3	3	3	3	3	-3	3	3	3	3	3	3	3	3	3	3	3	3	3	-3	3	3	3	-3	3	3	3	3
CYP246	3	3	3	3	-3	3	3	3	3	3	3	3	3	3	3	3	3	3	3	3	3	3	3	3	3	3	3	3	3	3	3	3	3	3	3	3	3	3	3	3	3	3	3	3	3	3	3	3
CYP247	3	3	3	3	3	3	3	3	3	-3	3	3	3	3	3	3	3	-3	3	3	3	3	3	3	3	3	3	3	3	3	3	3	3	3	3	3	3	3	3	3	-3	3	3	3	-3	3	3	3
CYP251	3	3	3	3	3	3	3	3	3	3	3	3	3	3	3	3	3	3	3	3	3	-3	-3	3	3	3	3	3	3	3	-3	3	3	-3	3	3	3	3	3	-3	3	3	3	-3	3	3	3	3
CYP253	3	3	3	3	3	3	3	3	3	3	-3	3	3	3	3	3	3	3	3	3	3	3	3	3	3	3	3	3	3	3	3	3	3	3	3	3	3	3	3	3	3	3	3	3	3	3	3	3
CYP268	3	3	3	3	3	3	3	3	3	3	-3	3	3	3	3	3	3	3	3	3	3	3	3	3	3	3	3	3	3	3	3	3	3	3	3	3	3	3	3	3	3	3	3	3	3	3	3	3
CYP274	3	3	3	3	3	3	3	3	3	3	3	3	3	3	3	3	3	3	3	3	3	3	3	3	3	3	3	3	3	3	3	3	3	3	3	3	3	3	3	3	3	3	3	-3	3	3	3	3
CYP282	3	3	3	3	-3	3	3	3	3	3	3	3	3	3	3	3	3	3	3	3	3	3	3	3	3	3	3	3	3	3	3	3	3	3	3	3	3	3	3	3	3	3	3	3	3	3	3	3
CYP283	3	3	3	3	-3	3	3	3	3	3	3	3	3	3	3	3	3	3	3	3	3	3	3	3	3	3	3	3	3	3	3	3	3	3	3	3	3	3	3	3	3	3	3	3	3	3	3	3
CYP285	3	3	3	3	3	3	3	-3	-3	-3	3	-3	-3	3	3	3	3	-3	3	3	3	3	3	3	3	-3	3	3	3	-3	3	3	3	3	3	3	3	3	3	-3	3	3	3	-3	3	3	3	3
CYP298		-3
