# Supplementary material for: Similarities, variations, and evolution of cytochrome P450s in Streptomyces versus Mycobacterium
Source: Sci Rep. 2019 Mar 8;9:3962. doi: 10.1038/s41598-019-40646-y (PMC6408508; doi:10.1038/s41598-019-40646-y)
Supplement: Supplementary file 6 — Dataset 5 [file 41598_2019_40646_MOESM6_ESM.xlsx]

## Sheet: Sheet1
	Supplementary Dataset 5: Comparative analysis of type of secondary metabolite gene clusters in Streptomcyes species.
						Type of secondary metabolite gene cluster
			Species code	Number of secondary metabolite clusters	Number of P450s	T1pks-Otherks	Terpene	Lantipeptide	Nrps	Bacteriocin	T3pks	Ectoine	Melanin	Siderophore	T2pks	T1pks	T1pks-Butyrolactone	Other	Indole	T3pks-Terpene-Nrps	Lassopeptide	Nrps-T1pks-Otherks	T1pks-Nrps	T1pks-Butyrolactone-otherks	T2pks-T1pks-Otherks	Butyrolactone-Otherks	Ladderane-Arylpolyene-Nrps	Bacteriocin-Lantipeptide	T3pks-Nrps	Linaridin	Thiopeptide	Otherks	Amglyccycl	T1pks-Terpene	T1pks-Linaridin	Transatpks-T1pks-Otherks-Nrps	Butyrolactone	Terpene-Nrps	Arylpolyene-Ladderane	Bacteriocin-T1pks-Nrps	Lantipeptide-Nrps	Bacteriocin-Bottromycin	Butyrolactone-T1pks-Otherks	Indole-T1pks	Melanin-Nrps	T2pks-Terpene	T2pks-Butyrolactone-Nrps	Hserlactone	Bacteriocin-Lantipeptide-T1pks-Otherks-Nrps
			sco	27	3	2	4	3	3	2	1	1	1	3	2	1	1	1	1	1
			sma	37	17	1	7		4	1	1	1	2	4	1	4		1			3	1	1	1	1	1	1	1
			sgr	36	11		6	4	2	2	1	1	3	2		1							4				1		1	1	1	1	1	1	1	1	1
			sgb	27	5		5	3	1	1	2	3	1	2							1		2								1						1	2	1	1
			scb	32	11		8	2	2	1		1	1	4	1	1		2					1					1							1		1				1	1	1	1	1
			ssx	22	8		5	1	4	1		1	1	1		1							1		1							2					1									1	1
			svl	41	24	1	6	3	2	1		1		2	1	9		3	1		1		2				1					1					1											1	1
			sct	24	10		3	4	1	1	1	1		1		1		3					1														2
			scy	25	11		3	4	1	2	1	1		1		1		3					1														2
			sfa	26	11		5	1	3	3	1	1	1	2		1							1														2									1
			sbh	47	17	1	6	3	4	1		1		2	1	5		5			1		4								1	1					1		1	1
			shy	38	10		5	1	4	2	3	1	1	4	2	3					1		1								1		1				3
			sho	38	10		5	1	4	2	3	1	1	4	2	3					1		1								1		1				3
			sve	30	10		3	1	1	2	2	1	2	3	1			4	1		1										1						2	1
			sdv	31	17		2	1	1		3	1		3		1		3			2		2					1									1	1							1
			salb	22	7		3	1	4	3	1	1		2				1					2								1	1
			sals	35	10	2	2	2	2	1		1	1	2		3		3			1		1			1					1		1				1
			strp	28	12		5	1	4	3	1	1	1	2		1							1														2									1
			sfi	34	3		5	3	5	2	2	2	1	2	2	1		2			1		2								1						1
			sci	32	13	1	5	1	1	3	1	1	1	3	1	1		3					2
			src	47	30		8	1	3	1		1		2	1	9		3	1		1		5						1			1					2		1									1
			salu	33	20		2	4	2	1		1		2	1	4		4					2														4
			sall	35	25		3	4	4	1	1	1		2	1	3		6					1														4
			slv	27	3	1	6	2	3	2	1	1	1	3	2	1		1	1	1
			sgu	25	7	1	5		2	2		1	2	3	2			2			2										1		1				1
			svt	27	7		3	3	1	2		1	1	3	1			5					1								1						2
			stre	36	21	1	5	3	3	1	1	1		2	1	3		2			1									1							1				2
			scw	29	9		7		1	2	1	1	1	3	2	3		2			1																1
			sld	35	17		5	3	1			1	1	3	1	3		2			2							1	1		1						2									1
			sxi	20	7		3		2			1		2	1			1		1			3								1						2
			strm	23	11		5	4		1			1	3		3		1													1							1
			strc	28	12		6	1	3	1	2	1		3	2	1		1					1						1		1
			samb	26	9		6		3	2		1	1	3	1	2			1																		1
			spri	21	8	1	5	1		2	1	1	1	2							1
			scz	38	5		6	3	7	1	1	1	1	2	1	1		2			1								1		1	1	1				1			1					1
			scx	32	5		5		1	2	1	1	2	3	1	1		5	1		1							1			1						3
			srw	26	12		4		2	1		1	2	3	1	1		2			2	1			1
			strf	19	3		4	3	2	2	1	1		2	1								1
			sle	31	23		5		1	3	2	1	1	2		5		2			2		1																							1
			srn	24	14		5	1	3	2		1	1	2		1		2	1		1										1		1								1
			spav	21	5		6	1	3	2	1	1	1	3	1			1	1
			slc	26	10		3	2	1	3		1		2	1	1		1			1		2						1		1						2	1							1
			strt	27	11		5	3	1	1	1	1	1	2	1	1		3				1															1
			sclf	26	11		2	3	4	1	1	1	1	3	1	1							1	1													1
			sgs	49	12	1	6	3	2	3		1		4		2		3			3	1	3					1			1														1
			stsi	27	4		5		3	1		1	2	3	1	2		2										1	1		1						2	1
			sls	34	9		4		4		1	1	1	3	1	3		4					2					1									1
			snr	37	24		7	2	2	2	1	1		2	1	5		3			3									1							2				1
				1461	554	13	229	87	117	76	41	50	40	121	41	94	1	94	9	3	35	4	53	2	3	2	3	8	7	3	21	8	7	1	2	1	58	7	3	3	5	1	1	1	5	5	1	2	1
[truncated: 115 more columns]
