# Supplementary material for: Similarities, variations, and evolution of cytochrome P450s in Streptomyces versus Mycobacterium
Source: Sci Rep. 2019 Mar 8;9:3962. doi: 10.1038/s41598-019-40646-y (PMC6408508; doi:10.1038/s41598-019-40646-y)
Supplement: Supplementary file 7 — Dataset 6 [file 41598_2019_40646_MOESM7_ESM.xlsx]

## Sheet: Sheet1
Supplementary dataset 6. Comparative analyses of type of secondary metabolite biosynthetic gene-clusters (BGCs) in mycobacterial species.
Species name	Species code	Total number of BGCs	Types of BGC
			Nrps	T1pks	Bacteriocin	T3pks	T3pks-T1pks	Other	T1pks-Nrps	Terpene	Ectoine	T2pks	Ectoine-T1pks-Nrps	T2pks-nrps	T1pka-Ectoine-Nrps	Amglyccycl	Lantipeptide	otherKs	linaridin	Arylpolyene
Mycobacterium tuberculosis H37Rv	mtu	15	4	3	1	1	1	2	2	1
Mycobacterium tuberculosis CDC1551	mtc	13	2	2	1	1	1	2	3	1
Mycobacterium tuberculosis H37Ra	mra	14	2	3	1	1	1	2	3	1
Mycobacterium tuberculosis RGTB327	mtg	10	3		1	1	1	2	1	1
Mycobacterium tuberculosis CCDC5079	mte	14	2	3	1	1	1	2	3	1
Mycobacterium tuberculosis CTRI-2	mto	15	3	3	1	1	1	2	3	1
Mycobacterium tuberculosis UT205	mtd	13	2	2	1	1	1	2	3	1
Mycobacterium tuberculosis Erdman = ATCC 35801	mtn	13	2	3	1	1	1	1	3	1
Mycobacterium tuberculosis Beijing/NITR203	mtj	15	3	3	1	1	1	2	3	1
Mycobacterium tuberculosis 7199-99	mtub	13	2	2	1	1	1	1	3	1
Mycobacterium tuberculosis CAS/NITR204	mtuc	12	2	2	1	2		2	2	1
Mycobacterium tuberculosis EAI5	mtx	12	3	1	1	1		1	4	1
Mycobacterium tuberculosis Haarlem/NITR202	mtuh	12	3	4	1	2		1		1
Mycobacterium bovis AF2122/97	mbo	15	3	3	1	1	1	2	3	1
Mycobacterium bovis BCG Pasteur 1173P2	mbb	15	3	3	1	1	1	2	3	1
Mycobacterium bovis BCG Tokyo 172	mbt	15	3	3	1	1	1	2	3	1
Mycobacterium bovis BCG Mexico	mbm	15	3	3	1	1	1	2	3	1
Mycobacterium bovis BCG Korea 1168P	mbk	15	3	3	1	1	1	2	3	1
Mycobacterium africanum	maf	15	4	3	1	1	1	2	2	1
Mycobacterium canettii CIPT 140010059	mce	14	3	3	1	1	1	2	2	1
Mycobacterium canettii CIPT 140060008	mcq	14	2	3	1	1	1	2	3	1
Mycobacterium canettii CIPT 140070010	mcx	15	3	3	1	1	1	2	3	1
Mycobacterium leprae TN	mle	5		3					1	1
Mycobacterium leprae Br4923	mlb	5		3					1	1
Mycobacterium avium subsp. paratuberculosis K-10	mpa	16	4	3	1	1	1	2	3	1
Mycobacterium avium subsp. paratuberculosis MAP4	mao	17	5	4	1	1	1	2	2	1
Mycobacterium intracellulare MOTT-02	mit	19	6	3	1	1	1	4	2	1
Mycobacterium intracellulare ATCC 13950	mia	19	6	3	1	1	1	4	2	1
Mycobacterium indicus pranii	mid	20	7	3	1	1	1	4	2	1
Mycobacterium smegmatis MC2 155	msb	18	4	2	2	1		5	2	1	1
Mycobacterium ulcerans	mul	12	3	2	1	1	1	2	1	1
Mycobacterium gilvum Spyr1	msp	13		1	1	2		3	3	2	1
Mycobacterium abscessus ATCC 19977	mab	18	4	3	3			4	1		1	1	1
Mycobacterium abscessus subsp. bolletii 50594	mabb	15	2	2	3			4	2			1		1
Mycobacterium abscessus subsp. bolletii GO 06	mmv	16	3	2	3			4	1		1			1	1
Mycobacterium abscessus subsp. bolletii CCUG 48898 = JCM 15300	mabl	16	3	2	3			4	1		1		1	1
Mycobacterium marinum E11	mmae	29	9	3	1	2	1	4	5	2						1	1
Mycobacterium sp. MOTT36Y	mmm	20	7	3	1	1	1	4	2	1
Mycobacterium liflandii	mli	20	5	2	1	2	1	4	2	2							1
Mycobacterium neoaurum	mne	15		3	1			5	3	2	1
Mycobacterium sp. VKM Ac-1817D	myv	16	2	1	2	1		4	4		1							1
Mycobacterium tuberculosis F11	mtf	14	2	3	1	1	1	2	3	1
Mycobacterium tuberculosis Haarlem	mtul	13	2	3	1	1	1	1	3	1
Mycobacterium tuberculosis KZN 1435	mtb	15	3	3	1	1	1	2	3	1
Mycobacterium tuberculosis KZN 605	mtz	15	3	3	1	1	1	2	3	1
Mycobacterium tuberculosis KZN 4207	mtk	15	3	3	1	1	1	2	3	1
Mycobacterium abscessus103	maz	18	4	3	3			4	1		1	1	1
Mycobacterium abscessus subsp.bolletii MA 1948	may	18	4	3	3			4	1		1	1	1
Mycobacterium abscessus VO6705	mys	15	3	2	3			3	1	1			1	1
Mycobacterium Avium 104	mav	14	4	3	1		2	2	1	1
Mycobacterium intracellulare MOTT-64	mie	16	4	3	1		2	4	1	1
Mycobacterium massiliense	mmal	19	7	3	1	1	1	3	2	1						1
Mycobacterium sp.JLS	mjl	13	1	1		2		3	4	1	1
Mycobacterium sp.KMS	mkm	12		1		2		3	4	1	1
Mycobacterium sp.MCS	mmc	12		1		2		3	4	1	1
Mycobacterium vanbaalenii PYR-1	mva	15		1	1	1		4	4	2	1								1
Mycobacterium chubuense NBB4	mcb	13	1	2	1	1		3	2	1	1									1
Mycobacterium gilvum PYR-GCK	mgi	14		1	1	2		4	3	2	1
Mycobacterium smegmatis JS623	msa	16	2	2	1	3		4	3	1
Mycobacterium rhodesiae NBB3	mrh	18	4	2	1			3	2	2							1			3
		898	177	149	71	58	38	159	146	60	15	4	5	4	1	2	3	1	1	4	898
